# Supplementary material for: Luminescent Properties and Optical Temperature Sensing Performance of CaTa2O6:Pr3+ Phosphors Under Blue-Light Excitation
Source: Materials (Basel). 2026 Jun 1;19(11):2324. doi: 10.3390/ma19112324 (PMC13258048; doi:10.3390/ma19112324)
Supplement: Supplementary file 1 [file materials-19-02324-s001.zip]

Archive with 1 entries (1 files):
- materials-4299347-supplementary.pdf
